# Supplementary material for: Examining the Transcriptomic and Biochemical Signatures of Bacillus subtilis Strains: Impacts on Plant Growth and Abiotic Stress Tolerance
Source: Int J Mol Sci. 2023 Sep 6;24(18):13720. doi: 10.3390/ijms241813720 (PMC10531026; doi:10.3390/ijms241813720)
Supplement: Supplementary file 1 [file ijms-24-13720-s001.zip]

Archive with 1 entries (1 files):
- ijms-2579019-supplementary.pdf
